# Supplementary material for: Study of Corner and Shape Accuracies in Wire Electro-Discharge Machining of Fin and Gear Profiles and Taper Cutting
Source: Micromachines (Basel). 2025 Apr 30;16(5):547. doi: 10.3390/mi16050547 (PMC12114324; doi:10.3390/mi16050547)
Supplement: Supplementary file 1 [file micromachines-16-00547-s001.zip]

Archive with 1 entries (1 files):
- micromachines-3578309-supplementary.pdf
